# Supplementary material for: Effect of Ab interno XEN gel stent implantation on corneal astigmatism
Source: PLoS One. 2025 Dec 17;20(12):e0338890. doi: 10.1371/journal.pone.0338890 (PMC12711036; doi:10.1371/journal.pone.0338890)
Supplement: S1 File — (XLSX) [file pone.0338890.s001.xlsx]

## Sheet: Median K
					Pre-op										Post op 1 week								Post op 2 week							Post op 1 month							Post op 2 months							Post op 3 month
ID	Age	Sex	Glaucoma	Laterality	VA	IOP	Med	Sphere	Cylinder	Axis	K flat	Axis	K steep	Axis	VA	IOP	Med	Sphere	Cylinder	Axis	Median SIA		VA	IOP	Med	Sphere	Cylinder	Axis	Median SIA	VA	IOP	Med	Sphere	Cylinder	Axis	Median SIA	VA	IOP	Med	Sphere	Cylinder	Axis	Median SIA	VA	IOP	Med	Sphere	Cylinder	Axis
1	59	male	POAG	right	0	16	3	-0.25	-1.5	81	44.25	26	44.5	116	0	11	0	-0.5	-1.5	85	0.24		0	16	1	-0.5	-1.5	72	0	0	17	0	-0.75	-1	78	0.25	0	20	0	-0.25	-1.5	76	0.24	0	16	0	0.25	-1.5	77
2	59	male	POAG	left	0	18	3	1.75	-1.5	93	43.25	93	44.25	3	0	9	0	0	-2.25	85	0.88		0	18	0	0	-1	105	0.76	0	20	0	0.75	-1.75	97	0.56	0	10	0	0	-2.75	95	0.88	0	17	0	1.75	-1.75	85
3	58	female	POAG	left	0	25	3	-0.25	-0.25	35	44.18	178	45.3	88	0.3	8	0	-0.5	-0.25	60	2.11		0	14	0	0.25	-0.5	50	1.33	0	22	0	-0.25	-0.5	45	1.28	0	30	0	0.5	-1	180	0.39	0.8	12	0	3.5	-3	81
4	47	female	POAG	left	0	16	3	0.5	-0.5	110	43	45	43.25	135	0	10	0	0.6	-0.5	120	0.04		0	8	0	0.25	-0.5	60	0.51	0	6	0	0	-0.25	117	0.12	0	14	0	-0.25	-0.25	122	0.49	0	24	0	0.25	-0.5	104
5	33	male	JOAG	left	0	25	2	-1.25	-0.75	176	43.25	3	44.5	93	0	10	0	-0.5	-0.75	176	1.26		0	12	0	-0.75	-1	165	0.77	0	14	0	-1.75	-0.25	156	0.22	0	14	0	-2.5	-0.75	178	0.39	0	15	0	-1.5	-1	179
6	37	male	JOAG	left	2.3	50	3	-0.25	-0.25	56	43.5	13	44.75	103	2.3	5	0	-0.75	-0.5	40	0.46		2.3	23	0	-0.8	-0.6	45	0.53	2.3	38	2	-0.75	-0.5	16	0.87	2.3	5	0	-0.8	-0.5	40	1.04	2.3	10	0	-1	-0.5	45
7	67	male	POAG	left	0.5	18	3	3	-0.75	98	42.35	160	44.75	70	0.3	7	0	3	-0.25	99	1.9		0.6	11	0	3.25	-0.75	83	0.82	0.3	12	0	2.75	-0.5	73	2.4	0.2	16	0	2.75	-0.75	82	2.27	0.3	11	0	2.25	-0.25	61
8	60	male	POAG	left	0.2	12	3+1	-3.25	-0.75	164	45	172	45.75	82	0.5	8	0	-2.25	-1.5	162	0.76		0.3	20	0	-2.5	-1	167	0.39	0.5	34	2	-3	-1.5	175	0.79	0.3	17	2	-3	-0.75	170	0.28	0.3	10	2	-3.25	-0.75	175
9	67	male	angle recession	right	0.5	30	3	-4.25	-0.25	67	43	112	43.25	22	1.8	6	0	-3.75	-0.5	84	0.51		0.6	11	0	-4	-0.75	77	0.27	0.6	12	0	-4	-0.5	75	0	0.5	11	0	-4.75	-0.25	70	0.02	0.5	16	0	-4.25	-0.5	70
10	53	male	POAG	left	0.5	20	3	-8.75	-0.75	62	41	59	41.25	149	0.2	12	0	-7.75	-1	60	0.25		0.2	12	0	-8.5	-0.75	54	0.55	0	12	0	-9	-1.25	49	0.86	0	15	0	-8.75	-1.25	66	0.52	0	15	0	-9.5	-0.75	56
11	67	male	POAG	right	0.2	24	1	-1.5	-1.75	143	43	43	43.5	133	0.2	10	0	-1.65	-1.75	150	0.25		0.3	6	0	-1	-2	154	1.55	0.3	7	0	-1.25	-1.75	144	1.44	0.2	8	0	-1.25	-1.5	154	1.8	0.2	10	0	-1	-1.5	121
12	67	male	POAG	left	0.2	15	3	-2.5	-1.25	40	43.25	23	44	113	0.6	9	0	-3	-1.5	50	0.25		0.3	8	0	-2.25	-1.25	33	0.6	0.2	6	0	-2.75	-1.25	26	0.51	0.2	7	0	-2.75	-1.5	40	0.37	0.2	13	0	-3.25	-1.25	32
13	71	male	UGH	left	1	48	3+2	-1.25	-0.75	115	41.75	128	42.5	38	0.8	16	0	-1.75	-0.75	3	0.25		0.8	14	0	-0.5	-1.5	176	0.13	0.8	16	2	-0.75	-0.75	153	0.68	1	12	0	-1.25	-0.75	164	0.61	0.8	12	0	-0.5	-1	113
14	49	male	POAG	left	0	17	2	-4.25	-0.75	160	43	160	43.5	70	0	11	0	-5.25	-0.75	158	0.25		0	25	0	-5.5	-0.5	140	0.25	0	13	0	-5	-0.75	160	0.5	0	14	0	-5.5	-0.5	159	0.03	0	14	0	-5.75	-0.75	167
15	78	male	POAG	right	1.8	25	2	0.25	-2.5	109	39.5	115	42	25	1.8	10	0	0.5	-2.5	115	0.63		1.8	10	0	-0.5	-1.5	86	2.3	1.8	10	0	3	-3.25	113	0.27	1.8	16	0	0.5	-3.5	122	0.76	1.8	12	0	2	-4.75	109
16	62	male	2nd OAG	left	0.6	18	2	1	-1.15	140	42.5	0	43	90	0.6	7	0	1	-1.25	146	0.5		0.6	7	0	1	-1.5	141	0.72	0.6	10	0	1.25	-1.15	150	0.33	0.6	10	0	1.25	-1.15	150	0.56	0.6	11	0	1	-1.2	140
17	46	male	JOAG	left	0.2	11	3	1	-0.25	143	43	67	43.25	157	0	2	0	1.25	-0.25	150	0.25		0	2	0	1.5	-0.25	150	0.2	0.2	10	0	1.25	-0.5	140	0.25	0.2	9	0	0.75	-0.3	140	0.03	0.2	12	0	0.75	-0.5	144
18	32	male	JOAG	right	0.5	39	3	-16.5	-1.75	4	42.75	6	44.25	96	0.6	8	0	-12	-2.5	10	1		0.5	8	0	-10	-2	180	0.34	0.3	16	1	-19.5	-0.75	11	0.83	0.3	27	3	-18	-3	24	0.75	0.6	12	2	-13.75	-2.5	10
19	72	male	CACG	right	0	15	3	0.5	-0.5	90	44.25	135	44.5	45	0.2	10	0	0.75	-0.5	100	0.04		0	10	0	0.25	-0.75	100	0.31	0	6	0	0.25	-0.75	93	0.12	0	7	0	0.5	-1	95	0.13	0	7	0	0.25	-1	97
20	30	female	POAG	right	0.2	18	1	-5	-8.75	150	44.5	165	46.5	75	0.6	11	0	-4	-9	140	0.63		0.5	9	0	-4.5	-9.25	140	0.58	0.2	18	1	-6	-8.75	149	0.74	0.2	18	2	-5.75	-1	140	0.75	0.2	18	2	-5.75	-1	140
21	84	male	POAG	right	0.8	25	3+1	3.25	-4.5	125	39.5	142	40.25	52	0.8	12	0	3.5	-4.25	150	0.21		0.8	9	0	3.5	-5	125	0.5	0.8	10	0	3.5	-5	150	0.51	0.8	10	0	2.75	-5	130	0.33	0.6	10	0	3.5	-3.75	130
22	61	male	POAG	left	0.6	15	3	-6	-1	42	45.75	44	47.25	134	0.08	7	0	-6.5	-2	39	0.1		0.8	7	0	-6.5	-2.25	38	0.77	0.8	9	0	-6.75	-1.5	33	0.62	0.6	10	0	-6.5	-2	41	0.62	0.6	12	0	-6.5	-1.5	43
23	60	female	POAG	right	0.5	34	3+1	-3.25	-1.5	11	43.25	7	45.25	97	0.5	10	0	-3.5	1.75	10	0.21		0.6	10	0	-2.75	-1.5	20	0.33	0.6	9	0	-3.75	-1.75	19	0.23	0.5	10	0	-2.75	-1.75	20	0.59	0.6	14	0	-2.75	-2	15
24	34	female	AACG	left	0.5	16	3+1	0.75	-2	30	43.75	26	45.75	116	0.6	9	0	1	-2	35	0.96		0.3	9	0	1	-2	25	0.42	0.3	8	0	1	-2	40	0.28	0.3	11	0	1	-2	34	0.32	0.5	13	0	0.75	-2.25	32
[truncated: 1 more columns]

## Sheet: Centroid K
					Pre-op										Post op 1 week							Post op 2 week						Post op 1 month						Post op 2 months						Post op 3 month
ID	Age	Sex	Glaucoma	Laterality	VA	IOP	Med	Sphere	Cylinder	Axis	K1	Axis	K2	Axis	K1	Axis	K2	Axis	Centroid SIA	Axis		K1	Axis	K2	Axis	Centroid SIA	Axis	K1	Axis	K2	Axis	Centroid SIA	Axis	K1	Axis	K2	Axis	Centroid SIA	Axis	K1	Axis	K2	Axis	Centroid SIA	Axis
1	59	male	POAG	right	0	16	3	-0.25	-1.5	81	44.25	26	44.5	116	44.67	34	45.14	124	0.24	132		45	26	45.25	116	0	180	45	0	45	90	0.25	26	44.5	65	44.55	155	0.24	20	44.25	63	44.5	153	0.3	180
2	59	male	POAG	left	0	18	3	1.75	-1.5	93	43.25	93	44.25	3	44	62	44.5	152	0.88	108		44	85	44.25	175	0.76	96	43.75	80	45	170	0.56	144	44.75	65	45	155	0.88	100	43.25	78	44.25	168	0.52	131
3	58	female	POAG	left	0	25	3	-0.25	-0.25	35	44.18	178	45.3	88	43	44	44.75	134	2.11	150		43.25	32	44.5	122	1.34	117	44.25	40	45	130	1.28	160	45	180	46.5	90	0.39	96	43	44	44.25	134	1.71	154
4	47	female	POAG	left	0	16	3	0.5	-0.5	110	43	45	43.25	135	43.25	50	43.5	140	0.04	2		42.75	40	43.5	130	0.51	128	43	31	43.25	121	0.12	83	43	125	43.25	35	0.49	40	43	0	43	90	0.25	45
5	33	male	JOAG	left	0	25	2	-1.25	-0.75	176	43.25	3	44.5	93	42.5	5	45	95	1.26	97		43	180	45	90	0.77	85	42.86	8	44.08	98	0.22	144	43.25	12	44.5	102	0.39	143	43.25	4	45	94	0.5	96
6	37	male	JOAG	left	2.3	50	3	-0.25	-0.25	56	43.5	13	44.75	103	43.5	21	45	111	0.46	136		44	25	45	115	0.53	168	43	5	45	95	0.87	83	42.75	18	45	108	1.04	114	43	25	45	115	1	130
7	67	male	POAG	left	0.5	18	3	3	-0.75	98	42.35	160	44.75	70	44.25	158	44.75	68	1.9	161		42.5	170	44.75	80	0.82	125	44.25	0	44.25	90	2.4	160	44	132	44.25	42	2.27	163	44.25	154	44.75	64	1.91	162
8	60	male	POAG	left	0.2	12	3+1	-3.25	-0.75	164	45	172	45.75	82	44.5	175	46	85	0.76	88		44.5	2	45.5	92	0.39	112	44.75	179	46.25	89	0.79	96	44.75	176	45.75	86	0.28	97	45	180	45.75	90	0.21	131
9	67	male	angle recession	right	0.5	30	3	-4.25	-0.25	67	43	112	43.25	22	42.75	104	43.5	14	0.51	10		43	103	43.5	13	0.27	5	43.25	112	43.5	22	0	180	43.25	110	43.5	20	0.02	156	42.75	115	43.5	25	0.5	26
10	53	male	POAG	left	0.5	20	3	-8.75	-0.75	62	41	59	41.25	149	41.25	64	42	154	0.51	156		40.75	43	41.5	133	0.55	126	41	34	42	124	0.86	118	41	50	41.75	140	0.52	136	41	40	41.75	130	0.57	122
11	67	male	POAG	right	0.2	24	1	-1.5	-1.75	143	43	43	43.5	133	42.75	45	43.5	135	0.25	139		43	164	44.25	74	1.55	66	43	150	44	60	1.44	54	43	163	44.5	73	1.8	66	42.25	117	43.5	27	1.69	31
12	67	male	POAG	left	0.2	15	3	-2.5	-1.25	40	43.25	23	44	113	43.5	25	44	115	0.25	19		42.75	13	44	103	0.6	90	44	30	44.25	120	0.51	20	43.5	32	44.5	122	0.37	141	43.5	26	44.25	116	0.08	160
13	71	male	UGH	left	1	48	3+2	-1.25	-0.75	115	41.75	128	42.5	38	42	128	43	38	0.25	38		42.25	133	43	43	0.13	86	42.25	155	43	65	0.68	97	42.5	152	43.25	62	0.61	95	42.5	148	43.5	58	0.64	82
14	49	male	POAG	left	0	17	2	-4.25	-0.75	160	43	160	43.5	70	42.75	159	43.5	69	0.25	67		42.5	161	43.25	71	0.25	73	42.5	161	43.5	71	0.5	72	42.75	158	43.25	68	0.03	24	42.75	168	43.25	78	0.14	119
15	78	male	POAG	right	1.8	25	2	0.25	-2.5	109	39.5	115	42	25	40	120	42	30	0.63	98		41	148	41.75	58	2.3	106	39.5	116	42.25	26	0.27	36	40.5	114	42.24	23	0.76	117	40	108	42.25	18	0.63	145
16	62	male	2nd OAG	left	0.6	18	2	1	-1.15	140	42.5	0	43	90	43	0	43	90	0.5	180		43.5	73	43.75	163	0.72	174	42.5	10	43.25	100	0.33	116	42	10	43	100	0.56	109	42.25	15	43	105	0.4	124
17	46	male	JOAG	left	0.2	11	3	1	-0.25	143	43	67	43.25	157	43.25	70	43.75	160	0.25	163		44	90	44.25	180	0.2	34	42.75	70	43.25	160	0.25	163	43.25	70	43.5	160	0.03	24	42.5	75	43.25	165	0.51	169
18	32	male	JOAG	right	0.5	39	3	-16.5	-1.75	4	42.75	6	44.25	96	42.5	6	45	96	1	96		42.75	2	44.5	92	0.34	73	43	175	45	85	0.83	64	43	5	45.25	95	0.75	93	42.75	8	45.25	98	1.01	101
19	72	male	CACG	right	0	15	3	0.5	-0.5	90	44.25	135	44.5	45	44.5	140	44.75	50	0.04	93		44	150	44.5	60	0.31	72	44.25	149	44.5	59	0.12	97	44.25	120	44.5	30	0.13	173	42.25	150	44.5	60	2.04	62
20	30	female	POAG	right	0.2	18	1	-5	-8.75	150	44.5	165	46.5	75	44	170	46.5	80	0.63	97		45	170	46.5	80	0.58	152	44.5	174	46	84	0.74	146	44.75	166	46	76	0.75	163	44.75	166	46	76	0.75	163
21	84	male	POAG	right	0.8	25	3+1	3.25	-4.5	125	39.5	142	40.25	52	40	150	40.75	60	0.21	101		40.25	145	40.5	55	0.5	141	39.75	135	40	45	0.51	145	39	135	40	45	0.33	28	41.5	140	41.75	50	0.5	143
22	61	male	POAG	left	0.6	15	3	-6	-1	42	45.75	44	47.25	134	45.75	42	47.25	132	0.1	88		46	31	47.75	121	0.77	92	46	34	47.75	124	0.62	96	46.5	32	48	122	0.62	83	46	39	47.5	129	0.26	87
23	60	female	POAG	right	0.5	34	3+1	-3.25	-1.5	11	43.25	7	45.25	97	43.5	10	45.5	100	0.21	144		43	10	45.25	100	0.33	119	43.35	10	45.25	100	0.23	157	43	11	45.5	101	0.59	115	43	12	45	101	0.35	145
24	34	female	AACG	left	0.5	16	3+1	0.75	-2	30	43.75	26	45.75	116	44	37	45.25	127	0.96	11		43.5	32	45.5	122	0.42	164	44	28	45.75	118	0.28	13	43.75	29	45.5	119	0.32	8	43.75	31	46	121	0.45	147
